# Supplementary material for: ﻿Overview of hirsutella-like anamorphs in Ophiocordyceps (Sordariomycetes, Ophiocordycipitaceae): introducing two new species and one new record from China
Source: MycoKeys. 2025 Jul 1;119:95–121. doi: 10.3897/mycokeys.119.145174 (PMC12239012; doi:10.3897/mycokeys.119.145174)
Supplement: XML Treatment for Ophiocordyceps tielingensis [file mycokeys.119.145174-treatment1.xml]

<!DOCTYPE tp:taxon-treatment
  PUBLIC "-//TaxonX//DTD Taxonomic Treatment Publishing DTD v0 20100105//EN" "tax-treatment-NSO.dtd">
<tp:taxon-treatment xmlns:tp="http://www.plazi.org/taxpub"><tp:treatment-meta><kwd-group><label>Taxon classification</label><kwd>
                <named-content content-type="kingdom">Fungi</named-content>
              </kwd><kwd>
                <named-content content-type="class">Sordariomycetes</named-content>
              </kwd><kwd>
                <named-content content-type="family">Ophiocordycipitaceae</named-content>
              </kwd></kwd-group><mixed-citation publication-type="journal"><person-group><name><surname>Xie</surname><given-names>Shi-Wen</given-names></name><name><surname>Wei</surname><given-names>De-Ping</given-names></name><name><surname>Qiu</surname><given-names>Jun-Zhi</given-names></name><name><surname>Peng</surname><given-names>Xing-Can</given-names></name><name><surname>Kang</surname><given-names>Ji-Chuan</given-names></name><name><surname>He</surname><given-names>Zhang-Jiang</given-names></name><name><surname>Li</surname><given-names>Zeng-Zhi</given-names></name><name><surname>Li</surname><given-names>Chun-Ru</given-names></name><name><surname>Huang</surname><given-names>Shi-Ke</given-names></name><name><surname>Zhang</surname><given-names>Xian</given-names></name><name><surname>Liu</surname><given-names>Zhong-Liang</given-names></name><name><surname>Bu</surname><given-names>Jing</given-names></name><name><surname>Wijayawardene</surname><given-names>Nalin N.</given-names></name><name><surname>Wen</surname><given-names>Ting-Chi</given-names></name></person-group><article-title>﻿Overview of hirsutella-like anamorphs in <italic><tp:taxon-name><tp:taxon-name-part taxon-name-part-type="genus" reg="Ophiocordyceps">Ophiocordyceps</tp:taxon-name-part></tp:taxon-name></italic> (<tp:taxon-name><tp:taxon-name-part taxon-name-part-type="class">Sordariomycetes</tp:taxon-name-part></tp:taxon-name>, <tp:taxon-name><tp:taxon-name-part taxon-name-part-type="family">Ophiocordycipitaceae</tp:taxon-name-part></tp:taxon-name>): introducing two new species and one new record from China</article-title><source>MycoKeys</source><day>01</day><month>07</month><year>2025</year><volume>119</volume><fpage>95</fpage><lpage>121</lpage><pub-id pub-id-type="doi">10.3897/mycokeys.119.145174</pub-id></mixed-citation></tp:treatment-meta><tp:nomenclature><label>﻿</label><tp:taxon-name>
              <object-id xmlns:xlink="http://www.w3.org/1999/xlink" content-type="arpha" xlink:type="simple">9B95383D-2CA5-5CEB-BB50-790F544208C9</object-id>
              <tp:taxon-name-part taxon-name-part-type="genus" reg="Ophiocordyceps">Ophiocordyceps</tp:taxon-name-part>
              <tp:taxon-name-part taxon-name-part-type="species" reg="tielingensis">tielingensis</tp:taxon-name-part>
              <object-id xmlns:xlink="http://www.w3.org/1999/xlink" xlink:type="simple">Index Fungorum: IF903218</object-id>
            </tp:taxon-name><tp:taxon-authority>S. W. Xie, T. C. Wen &amp; D. P Wei</tp:taxon-authority><tp:taxon-status xmlns:xlink="http://www.w3.org/1999/xlink" xlink:type="simple">sp. nov.</tp:taxon-status><xref ref-type="fig" rid="F2">Fig. 2</xref></tp:nomenclature><tp:treatment-sec sec-type="etymology" id="SECID0EHCDK"><title>Etymology.</title><p>Named after the location where the type specimen was found, ‘Tieling’ County, Liaoning Province, China.</p></tp:treatment-sec><tp:treatment-sec sec-type="description" id="SECID0EMCDK"><title>Description.</title><p><bold><italic>Anamorph</italic>: <italic>Stromata</italic></bold> extending from the body of a lepidopteran larva, simple, up to 70 mm long and 1 mm wide, with irregularly branches 0.8–17.0 × 0.1–1.0 mm, brown, becoming pale white toward the apex due to the formation of hymenium, fibrous, gradually attenuating toward the apex. <bold><italic>Phialides</italic></bold> emerging from the middle to upper regions of stromata, lageniform, broadly cylindrical, or swollen at base, hyaline, slightly guttulate, 6–11 × 3–8 (x̄ = 7 × 5, n = 20) μm, abruptly narrowing into a thin neck with slightly guttulate, 16–28 × 1–3 (x̄ = 22 × 2, n = 20) μm. <bold><italic>Conidia</italic></bold> 8–17 × 2–5 (x̄ = 13 × 3, n = 35) μm, narrowly cymbiform, clavate, and elongated fusiform, one-celled, hyaline, enveloped in a mucous sheath forming a globose head 3–8 (x̄ = 5, n = 15) μm in diameter. <bold><italic>Teleomorph</italic></bold>: Undetermined.</p><fig id="F2" position="float" orientation="portrait"><object-id xmlns:xlink="http://www.w3.org/1999/xlink" content-type="doi" xlink:type="simple">10.3897/mycokeys.119.145174.figure2</object-id><object-id xmlns:xlink="http://www.w3.org/1999/xlink" content-type="arpha" xlink:type="simple">8C383399-92F5-593D-8E69-78DAFD8ED4DB</object-id><label>Figure 2.</label><caption><p><italic><tp:taxon-name><tp:taxon-name-part taxon-name-part-type="genus" reg="Ophiocordyceps">Ophiocordyceps</tp:taxon-name-part><tp:taxon-name-part taxon-name-part-type="species" reg="tielingensis">tielingensis</tp:taxon-name-part></tp:taxon-name></italic> (HKAS 135612, holotype) <bold>a</bold> stromata growing from the lepidopteran larva <bold>b, c</bold> close-up of branching stromata <bold>d</bold> close-up of host <bold>e</bold> enlargement of stromata <bold>f</bold> phialides with conidial mass <bold>g–k</bold> phialides <bold>l, m</bold> conidia limited in mucus sheath <bold>n–p</bold> conidia. Scale bars: 2 mm (<bold>a, b</bold>); 200 μm (<bold>c</bold>); 2 mm (<bold>d</bold>); 10 μm (<bold>e, h–p</bold>); 20 μm (<bold>f–g</bold>).</p></caption><graphic xmlns:xlink="http://www.w3.org/1999/xlink" xlink:href="mycokeys-119-095-g002.jpg" position="float" orientation="portrait" xlink:type="simple" id="oo_1364227.jpg"><uri content-type="original_file" xlink:type="simple">https://binary.pensoft.net/fig/1364227</uri></graphic></fig></tp:treatment-sec><tp:treatment-sec sec-type="material" id="SECID0ETEDK"><title>Material examined.</title><p>China • Liaoning Province, Tieling City, on a dead larva of <tp:taxon-name><tp:taxon-name-part taxon-name-part-type="order">Lepidoptera</tp:taxon-name-part></tp:taxon-name>, Ting-Chi Wen, TL03 (HKAS 135612, <bold><italic>holotype</italic></bold>).</p></tp:treatment-sec><tp:treatment-sec sec-type="notes" id="SECID0EBFDK"><title>Notes.</title><p>Multigene phylogenetic analysis showed that <italic><tp:taxon-name><tp:taxon-name-part taxon-name-part-type="genus" reg="Ophiocordyceps">O.</tp:taxon-name-part><tp:taxon-name-part taxon-name-part-type="species" reg="tielingensis">tielingensis</tp:taxon-name-part></tp:taxon-name></italic> forms a sister clade to <italic><tp:taxon-name><tp:taxon-name-part taxon-name-part-type="genus" reg="Hirsutella">Hirsutella</tp:taxon-name-part><tp:taxon-name-part taxon-name-part-type="species" reg="kuankuoshuiensis">kuankuoshuiensis</tp:taxon-name-part></tp:taxon-name></italic> with lower statistical values (76% <abbrev xmlns:xlink="http://www.w3.org/1999/xlink" xlink:title="maximum likelihood" id="ABBRID0E4FDK" xlink:type="simple">ML</abbrev> / 0.95 <abbrev xmlns:xlink="http://www.w3.org/1999/xlink" xlink:title="posterior probabilities" id="ABBRID0EBGDK" xlink:type="simple">PP</abbrev>) and grouped with <italic><tp:taxon-name><tp:taxon-name-part taxon-name-part-type="genus" reg="Ophiocordyceps">O.</tp:taxon-name-part><tp:taxon-name-part taxon-name-part-type="species" reg="elongata">elongata</tp:taxon-name-part></tp:taxon-name></italic> (anamorph: <italic><tp:taxon-name><tp:taxon-name-part taxon-name-part-type="genus" reg="Hirsutella">Hirsutella</tp:taxon-name-part><tp:taxon-name-part taxon-name-part-type="species" reg="gigantea">gigantea</tp:taxon-name-part></tp:taxon-name></italic>) (<xref ref-type="bibr" rid="B63">Sung et al. 2007a</xref>; <xref ref-type="bibr" rid="B57">Simmons et al. 2015b</xref>) (Fig. <xref ref-type="fig" rid="F1">1</xref>). All species share similarity in forming parasitic associations with larvae of <tp:taxon-name><tp:taxon-name-part taxon-name-part-type="order">Lepidoptera</tp:taxon-name-part></tp:taxon-name> (<xref ref-type="bibr" rid="B48">Qu et al. 2018</xref>). <italic><tp:taxon-name><tp:taxon-name-part taxon-name-part-type="genus" reg="Ophiocordyceps">Ophiocordyceps</tp:taxon-name-part><tp:taxon-name-part taxon-name-part-type="species" reg="tielingensis">tielingensis</tp:taxon-name-part></tp:taxon-name></italic> and <italic><tp:taxon-name><tp:taxon-name-part taxon-name-part-type="genus" reg="Hirsutella">H.</tp:taxon-name-part><tp:taxon-name-part taxon-name-part-type="species" reg="kuankuoshuiensis">kuankuoshuiensis</tp:taxon-name-part></tp:taxon-name></italic> were known only from their anamorphs. However, notable differences can be observed between <italic><tp:taxon-name><tp:taxon-name-part taxon-name-part-type="genus" reg="Ophiocordyceps">O.</tp:taxon-name-part><tp:taxon-name-part taxon-name-part-type="species" reg="tielingensis">tielingensis</tp:taxon-name-part></tp:taxon-name></italic> and <italic><tp:taxon-name><tp:taxon-name-part taxon-name-part-type="genus" reg="Hirsutella">H.</tp:taxon-name-part><tp:taxon-name-part taxon-name-part-type="species" reg="kuankuoshuiensis">kuankuoshuiensis</tp:taxon-name-part></tp:taxon-name></italic> in the morphologies of stromata, phialides, and conidia (Table <xref ref-type="table" rid="T2">2</xref>). Hence, based on the biphasic approach, we confirm that our collection is qualified as a novel species of <italic><tp:taxon-name><tp:taxon-name-part taxon-name-part-type="genus" reg="Ophiocordyceps">Ophiocordyceps</tp:taxon-name-part></tp:taxon-name></italic><italic>s. str.</italic></p><table-wrap id="T2" position="float" orientation="portrait"><label>Table 2.</label><caption><p>Morphological differences between <italic><tp:taxon-name><tp:taxon-name-part taxon-name-part-type="genus" reg="Ophiocordyceps">O.</tp:taxon-name-part><tp:taxon-name-part taxon-name-part-type="species" reg="tielingensis">tielingensis</tp:taxon-name-part></tp:taxon-name></italic> and <italic><tp:taxon-name><tp:taxon-name-part taxon-name-part-type="genus" reg="Hirsutella">H.</tp:taxon-name-part><tp:taxon-name-part taxon-name-part-type="species" reg="kuankuoshuiensis">kuankuoshuiensis</tp:taxon-name-part></tp:taxon-name></italic>.</p></caption><table id="TID0EOABM" rules="all"><tbody><tr><th rowspan="1" colspan="1">Species</th><th rowspan="1" colspan="1">
                      <italic>
                        <tp:taxon-name><tp:taxon-name-part taxon-name-part-type="genus" reg="Ophiocordyceps">O.</tp:taxon-name-part><tp:taxon-name-part taxon-name-part-type="species" reg="tielingensis">tielingensis</tp:taxon-name-part></tp:taxon-name>
                      </italic>
                    </th><th rowspan="1" colspan="1">
                      <italic>
                        <tp:taxon-name><tp:taxon-name-part taxon-name-part-type="genus" reg="Hirsutella">H.</tp:taxon-name-part><tp:taxon-name-part taxon-name-part-type="species" reg="kuankuoshuiensis">kuankuoshuiensis</tp:taxon-name-part></tp:taxon-name>
                      </italic>
                    </th></tr><tr><td rowspan="1" colspan="1">Stromata (mm)</td><td rowspan="1" colspan="1">70, branched</td><td rowspan="1" colspan="1">86, unbranched</td></tr><tr><td rowspan="1" colspan="1">Phialides (μm)</td><td rowspan="1" colspan="1">Lageniform, broadly cylindrical, or swollen verrucose base, with a thin and verrucose neck, 16–28 × 1–3</td><td rowspan="1" colspan="1">Subulate or slender columnar base, with a long and narrow neck, 30–45 × 1–3</td></tr><tr><td rowspan="1" colspan="1">Conidia (μm)</td><td rowspan="1" colspan="1">8–17 × 2–5, narrowly cymbiform, clavate, and elongated fusiform, with a mucus</td><td rowspan="1" colspan="1">9.9–12.6 × 2.7–4.5, clavate, narrow fusiform, or botuliform, with a mucus</td></tr><tr><td rowspan="1" colspan="1">References</td><td rowspan="1" colspan="1">This study</td><td rowspan="1" colspan="1">
                      <xref ref-type="bibr" rid="B48">Qu et al. 2018</xref>
                    </td></tr></tbody></table></table-wrap></tp:treatment-sec><tp:treatment-sec><!--Section generated to contain objects referenced in tp:taxon-treatment.--><fig id="F1" position="float" orientation="portrait"><object-id xmlns:xlink="http://www.w3.org/1999/xlink" content-type="doi" xlink:type="simple">10.3897/mycokeys.119.145174.figure1</object-id><object-id xmlns:xlink="http://www.w3.org/1999/xlink" content-type="arpha" xlink:type="simple">9FEBC8CF-DEF3-5C86-835B-7762FA79D464</object-id><label>Figure 1.</label><caption><p>Phylogram generated from maximum likelihood analysis based on combined <abbrev xmlns:xlink="http://www.w3.org/1999/xlink" xlink:title="small subunit rRNA gene" id="ABBRID0ET6CK" xlink:type="simple">SSU</abbrev>, <abbrev xmlns:xlink="http://www.w3.org/1999/xlink" xlink:title="partial large subunit rRNA gene" id="ABBRID0EX6CK" xlink:type="simple">LSU</abbrev>, <abbrev xmlns:xlink="http://www.w3.org/1999/xlink" xlink:title="internal transcribed spacer encompassing the 5.8S rDNA gene" id="ABBRID0E26CK" xlink:type="simple">ITS</abbrev>, <italic><abbrev xmlns:xlink="http://www.w3.org/1999/xlink" xlink:title="translation elongation factor 1-alpha gene" id="ABBRID0EAADK" xlink:type="simple">tef1-a</abbrev></italic>, and <italic><abbrev xmlns:xlink="http://www.w3.org/1999/xlink" xlink:title="partial RNA polymerase II largest subunit" id="ABBRID0EFADK" xlink:type="simple">rpb1</abbrev></italic> sequence data. <abbrev xmlns:xlink="http://www.w3.org/1999/xlink" xlink:title="maximum likelihood" id="ABBRID0EJADK" xlink:type="simple">ML</abbrev> bootstrap values equal to or greater than 50% and <abbrev xmlns:xlink="http://www.w3.org/1999/xlink" xlink:title="posterior probabilities" id="ABBRID0ENADK" xlink:type="simple">PP</abbrev> values equal to or greater than 0.90 are given above each node. The newly generated sequences are indicated in red.</p></caption><graphic xmlns:xlink="http://www.w3.org/1999/xlink" xlink:href="mycokeys-119-095-g001.jpg" position="float" orientation="portrait" xlink:type="simple" id="oo_1364226.jpg"><uri content-type="original_file" xlink:type="simple">https://binary.pensoft.net/fig/1364226</uri></graphic></fig></tp:treatment-sec><ref-list><ref id="B63"><mixed-citation xmlns:xlink="http://www.w3.org/1999/xlink" xlink:type="simple"><person-group><name name-style="western"><surname>Sung</surname><given-names>GH</given-names></name><name name-style="western"><surname>Hywel-Jones</surname><given-names>NL</given-names></name><name name-style="western"><surname>Sung</surname><given-names>JM</given-names></name><name name-style="western"><surname>Luangsa-ard</surname><given-names>JJ</given-names></name><name name-style="western"><surname>Shrestha</surname><given-names>B</given-names></name><name name-style="western"><surname>Spatafora</surname><given-names>JW</given-names></name></person-group> (<year>2007a</year>) <article-title>Phylogenetic classification of <italic><tp:taxon-name><tp:taxon-name-part taxon-name-part-type="genus">Cordyceps</tp:taxon-name-part></tp:taxon-name></italic> and the clavicipitaceous fungi </article-title><source>Studies in Mycology</source><volume>57</volume>: <fpage>5</fpage>–<lpage>59</lpage>. <ext-link xlink:href="10.3114/sim.2007.57.01" ext-link-type="doi" xlink:type="simple">https://doi.org/10.3114/sim.2007.57.01</ext-link></mixed-citation></ref><ref id="B57"><mixed-citation xmlns:xlink="http://www.w3.org/1999/xlink" xlink:type="simple"><person-group><name name-style="western"><surname>Simmons</surname><given-names>DR</given-names></name><name name-style="western"><surname>Kepler</surname><given-names>RM</given-names></name><name name-style="western"><surname>Renner</surname><given-names>SA</given-names></name><name name-style="western"><surname>Groden</surname><given-names>E</given-names></name></person-group> (<year>2015b</year>) <article-title>Phylogeny of <italic><tp:taxon-name><tp:taxon-name-part taxon-name-part-type="genus">Hirsutella</tp:taxon-name-part></tp:taxon-name></italic> species (<tp:taxon-name><tp:taxon-name-part taxon-name-part-type="family">Ophiocordycipitaceae</tp:taxon-name-part></tp:taxon-name>) from the USA: Remedying the paucity of <italic><tp:taxon-name><tp:taxon-name-part taxon-name-part-type="genus">Hirsutella</tp:taxon-name-part></tp:taxon-name></italic> sequence data.</article-title><source>IMA Fungus</source><volume>6</volume>(<issue>2</issue>): <fpage>345</fpage>–<lpage>356</lpage>. <ext-link xlink:href="10.5598/imafungus.2015.06.02.06" ext-link-type="doi" xlink:type="simple">https://doi.org/10.5598/imafungus.2015.06.02.06</ext-link></mixed-citation></ref><ref id="B48"><mixed-citation xmlns:xlink="http://www.w3.org/1999/xlink" xlink:type="simple"><person-group><name name-style="western"><surname>Qu</surname><given-names>JJ</given-names></name><name name-style="western"><surname>Zhou</surname><given-names>YM</given-names></name><name name-style="western"><surname>Yu</surname><given-names>JP</given-names></name><name name-style="western"><surname>Zhang</surname><given-names>J</given-names></name><name name-style="western"><surname>Han</surname><given-names>YF</given-names></name><name name-style="western"><surname>Zou</surname><given-names>X</given-names></name></person-group> (<year>2018</year>) <article-title>Estimated divergence times of <italic><tp:taxon-name><tp:taxon-name-part taxon-name-part-type="genus">Hirsutella</tp:taxon-name-part></tp:taxon-name></italic> (asexual morphs) in <italic><tp:taxon-name><tp:taxon-name-part taxon-name-part-type="genus">Ophiocordyceps</tp:taxon-name-part></tp:taxon-name></italic> provides insight into evolution of phialide structure.</article-title><source>BMC Evolutionary Biology</source><volume>18</volume>(<issue>111</issue>): <fpage>1</fpage>–<lpage>12</lpage>. <ext-link xlink:href="10.1186/s12862-018-1223-0" ext-link-type="doi" xlink:type="simple">https://doi.org/10.1186/s12862-018-1223-0</ext-link></mixed-citation></ref></ref-list></tp:taxon-treatment>
