# Supplementary material for: ﻿Overview of hirsutella-like anamorphs in Ophiocordyceps (Sordariomycetes, Ophiocordycipitaceae): introducing two new species and one new record from China
Source: MycoKeys. 2025 Jul 1;119:95–121. doi: 10.3897/mycokeys.119.145174 (PMC12239012; doi:10.3897/mycokeys.119.145174)
Supplement: XML Treatment for Ophiocordyceps keqinii [file mycokeys.119.145174-treatment2.xml]

<!DOCTYPE tp:taxon-treatment
  PUBLIC "-//TaxonX//DTD Taxonomic Treatment Publishing DTD v0 20100105//EN" "tax-treatment-NSO.dtd">
<tp:taxon-treatment xmlns:tp="http://www.plazi.org/taxpub"><tp:treatment-meta><kwd-group><label>Taxon classification</label><kwd>
                <named-content content-type="kingdom">Fungi</named-content>
              </kwd><kwd>
                <named-content content-type="class">Sordariomycetes</named-content>
              </kwd><kwd>
                <named-content content-type="family">Ophiocordycipitaceae</named-content>
              </kwd></kwd-group><mixed-citation publication-type="journal"><person-group><name><surname>Xie</surname><given-names>Shi-Wen</given-names></name><name><surname>Wei</surname><given-names>De-Ping</given-names></name><name><surname>Qiu</surname><given-names>Jun-Zhi</given-names></name><name><surname>Peng</surname><given-names>Xing-Can</given-names></name><name><surname>Kang</surname><given-names>Ji-Chuan</given-names></name><name><surname>He</surname><given-names>Zhang-Jiang</given-names></name><name><surname>Li</surname><given-names>Zeng-Zhi</given-names></name><name><surname>Li</surname><given-names>Chun-Ru</given-names></name><name><surname>Huang</surname><given-names>Shi-Ke</given-names></name><name><surname>Zhang</surname><given-names>Xian</given-names></name><name><surname>Liu</surname><given-names>Zhong-Liang</given-names></name><name><surname>Bu</surname><given-names>Jing</given-names></name><name><surname>Wijayawardene</surname><given-names>Nalin N.</given-names></name><name><surname>Wen</surname><given-names>Ting-Chi</given-names></name></person-group><article-title>﻿Overview of hirsutella-like anamorphs in <italic><tp:taxon-name><tp:taxon-name-part taxon-name-part-type="genus" reg="Ophiocordyceps">Ophiocordyceps</tp:taxon-name-part></tp:taxon-name></italic> (<tp:taxon-name><tp:taxon-name-part taxon-name-part-type="class">Sordariomycetes</tp:taxon-name-part></tp:taxon-name>, <tp:taxon-name><tp:taxon-name-part taxon-name-part-type="family">Ophiocordycipitaceae</tp:taxon-name-part></tp:taxon-name>): introducing two new species and one new record from China</article-title><source>MycoKeys</source><day>01</day><month>07</month><year>2025</year><volume>119</volume><fpage>95</fpage><lpage>121</lpage><pub-id pub-id-type="doi">10.3897/mycokeys.119.145174</pub-id></mixed-citation></tp:treatment-meta><tp:nomenclature><label>﻿</label><tp:taxon-name>
              <object-id xmlns:xlink="http://www.w3.org/1999/xlink" content-type="arpha" xlink:type="simple">73EE18D4-3E96-5E93-A5CB-72A7E594F218</object-id>
              <tp:taxon-name-part taxon-name-part-type="genus" reg="Ophiocordyceps">Ophiocordyceps</tp:taxon-name-part>
              <tp:taxon-name-part taxon-name-part-type="species" reg="keqinii">keqinii</tp:taxon-name-part>
              <object-id xmlns:xlink="http://www.w3.org/1999/xlink" xlink:type="simple">Index Fungorum: IF903219</object-id>
            </tp:taxon-name><tp:taxon-authority>S. W. Xie, T. C. Wen &amp; D. P Wei</tp:taxon-authority><tp:taxon-status xmlns:xlink="http://www.w3.org/1999/xlink" xlink:type="simple">sp. nov.</tp:taxon-status><xref ref-type="fig" rid="F3">Fig. 3</xref></tp:nomenclature><tp:treatment-sec sec-type="etymology" id="SECID0EHODK"><title>Etymology.</title><p>Named after an eminent Chinese mycologist, Prof. Ke-Qin Zhang, who has made a significant contribution to the studies of fungi in China.</p><fig id="F3" position="float" orientation="portrait"><object-id xmlns:xlink="http://www.w3.org/1999/xlink" content-type="doi" xlink:type="simple">10.3897/mycokeys.119.145174.figure3</object-id><object-id xmlns:xlink="http://www.w3.org/1999/xlink" content-type="arpha" xlink:type="simple">E786D6B5-383A-5B34-95CC-DD85D375D369</object-id><label>Figure 3.</label><caption><p><italic><tp:taxon-name><tp:taxon-name-part taxon-name-part-type="genus" reg="Ophiocordyceps">Ophiocordyceps</tp:taxon-name-part><tp:taxon-name-part taxon-name-part-type="species" reg="keqinii">keqinii</tp:taxon-name-part></tp:taxon-name></italic> (HKAS 135614, holotype) <bold>a, b</bold> stromata growing from the insect larva <bold>c, d</bold> close-up of stromata <bold>e</bold> stromata covered with hymenium <bold>f–h</bold> phialides <bold>i–k</bold> conidia. Scale bars: 200 μm (<bold>c–e</bold>); 15 μm (<bold>f–h</bold>); 5 μm (<bold>i–k</bold>).</p></caption><graphic xmlns:xlink="http://www.w3.org/1999/xlink" xlink:href="mycokeys-119-095-g003.jpg" position="float" orientation="portrait" xlink:type="simple" id="oo_1364228.jpg"><uri content-type="original_file" xlink:type="simple">https://binary.pensoft.net/fig/1364228</uri></graphic></fig></tp:treatment-sec><tp:treatment-sec sec-type="description" id="SECID0E1PDK"><title>Description.</title><p><bold><italic>Anamorph</italic>: <italic>Stromata</italic></bold> extending from the head of the lepidopteran larva, 15–90 × 0.3–1.1 mm, irregularly branched at upper part, cylindrical, fibrous, dark brown at base, becoming white toward the apex due to the formation of hymenium. <bold><italic>Phialides</italic></bold> exclusively formed at the apical region of stromata, hyaline, smooth-walled, cylindrical at the base 4–12 × 2–4 (x̄ = 7 × 3, n = 20) μm, narrowing rapidly to a long neck 6–16 × 0.7–2 (x̄ = 11 × 1, n = 20) μm. <bold><italic>Conidia</italic></bold> 3–12 × 2–5 (x̄ = 9 × 4, n = 20) μm, hyaline, semielliptical, ovoid with a round apex and obvious scars at base, one-celled, smooth-walled. <bold><italic>Teleomorph</italic></bold>: Undetermined.</p></tp:treatment-sec><tp:treatment-sec sec-type="material" id="SECID0EPQDK"><title>Material examined.</title><p>China • Yunnan Province, Honghe Prefecture, Amushan natural reserve, on a dead larva of <tp:taxon-name><tp:taxon-name-part taxon-name-part-type="order">Lepidoptera</tp:taxon-name-part></tp:taxon-name> on the ground, Shi-Wen Xie, Y08 (HKAS 135614, <bold><italic>holotype</italic></bold>).</p></tp:treatment-sec><tp:treatment-sec sec-type="notes" id="SECID0E4QDK"><title>Notes.</title><p>Phylogenetic analyses revealed that <italic><tp:taxon-name><tp:taxon-name-part taxon-name-part-type="genus" reg="Ophiocordyceps">O.</tp:taxon-name-part><tp:taxon-name-part taxon-name-part-type="species" reg="keqinii">keqinii</tp:taxon-name-part></tp:taxon-name></italic> is sister to a clade comprising <italic><tp:taxon-name><tp:taxon-name-part taxon-name-part-type="genus" reg="Ophiocordyceps">O.</tp:taxon-name-part><tp:taxon-name-part taxon-name-part-type="species" reg="macroacicularis">macroacicularis</tp:taxon-name-part></tp:taxon-name></italic> and <italic><tp:taxon-name><tp:taxon-name-part taxon-name-part-type="genus" reg="Hirsutella">Hirsutella</tp:taxon-name-part><tp:taxon-name-part taxon-name-part-type="species" reg="changbeisanensis">changbeisanensis</tp:taxon-name-part></tp:taxon-name></italic>, with strong statistical support (89% <abbrev xmlns:xlink="http://www.w3.org/1999/xlink" xlink:title="maximum likelihood" id="ABBRID0EESDK" xlink:type="simple">ML</abbrev> / 0.99 <abbrev xmlns:xlink="http://www.w3.org/1999/xlink" xlink:title="posterior probabilities" id="ABBRID0EISDK" xlink:type="simple">PP</abbrev>, Fig. <xref ref-type="fig" rid="F1">1</xref>). <italic><tp:taxon-name><tp:taxon-name-part taxon-name-part-type="genus" reg="Ophiocordyceps">Ophiocordyceps</tp:taxon-name-part><tp:taxon-name-part taxon-name-part-type="species" reg="macroacicularis">macroacicularis</tp:taxon-name-part></tp:taxon-name></italic> was found infecting lepidopteran larvae in Japan (<xref ref-type="bibr" rid="B6">Ban et al. 2015</xref>). According to the studies by <xref ref-type="bibr" rid="B6">Ban et al. (2015)</xref> and <xref ref-type="bibr" rid="B87">Zhou et al. (2015)</xref>, they identified polyphialidic phialides in their strains of <italic><tp:taxon-name><tp:taxon-name-part taxon-name-part-type="genus" reg="Ophiocordyceps">O.</tp:taxon-name-part><tp:taxon-name-part taxon-name-part-type="species" reg="macroacicularis">macroacicularis</tp:taxon-name-part></tp:taxon-name></italic>, which were absent in our collection. The comparison of nucleotide sequences showed that there are 17 bp differences (5 bp in <abbrev xmlns:xlink="http://www.w3.org/1999/xlink" xlink:title="internal transcribed spacer encompassing the 5.8S rDNA gene" id="ABBRID0ESTDK" xlink:type="simple">ITS</abbrev>, 12 bp in <italic><abbrev xmlns:xlink="http://www.w3.org/1999/xlink" xlink:title="translation elongation factor 1-alpha gene" id="ABBRID0EXTDK" xlink:type="simple">tef1-a</abbrev></italic>) between <italic><tp:taxon-name><tp:taxon-name-part taxon-name-part-type="genus" reg="Ophiocordyceps">O.</tp:taxon-name-part><tp:taxon-name-part taxon-name-part-type="species" reg="keqinii">keqinii</tp:taxon-name-part></tp:taxon-name></italic> and <italic><tp:taxon-name><tp:taxon-name-part taxon-name-part-type="genus" reg="Ophiocordyceps">O.</tp:taxon-name-part><tp:taxon-name-part taxon-name-part-type="species" reg="macroacicularis">macroacicularis</tp:taxon-name-part></tp:taxon-name></italic>, suggesting they are separate species.</p><p><italic><tp:taxon-name><tp:taxon-name-part taxon-name-part-type="genus" reg="Hirsutella">Hirsutella</tp:taxon-name-part><tp:taxon-name-part taxon-name-part-type="species" reg="changbeisanensis">changbeisanensis</tp:taxon-name-part></tp:taxon-name></italic> was initially discovered on leafhoppers (<tp:taxon-name><tp:taxon-name-part taxon-name-part-type="order">Hemiptera</tp:taxon-name-part></tp:taxon-name>) by <xref ref-type="bibr" rid="B35">Liang (1991)</xref> and restudied by <xref ref-type="bibr" rid="B47">Qu et al. (2017)</xref> based on a new collection occurring on <tp:taxon-name><tp:taxon-name-part taxon-name-part-type="family">Cicadellidae</tp:taxon-name-part></tp:taxon-name> (<tp:taxon-name><tp:taxon-name-part taxon-name-part-type="suborder">Homoptera</tp:taxon-name-part></tp:taxon-name>). <italic><tp:taxon-name><tp:taxon-name-part taxon-name-part-type="genus" reg="Hirsutella">Hirsutella</tp:taxon-name-part><tp:taxon-name-part taxon-name-part-type="species" reg="changbeisanensis">changbeisanensis</tp:taxon-name-part></tp:taxon-name></italic> is distinct from <italic><tp:taxon-name><tp:taxon-name-part taxon-name-part-type="genus" reg="Ophiocordyceps">O.</tp:taxon-name-part><tp:taxon-name-part taxon-name-part-type="species" reg="keqinii">keqinii</tp:taxon-name-part></tp:taxon-name></italic> in having a verruculose neck, which is smooth-walled in our collection (<xref ref-type="bibr" rid="B47">Qu et al. 2017</xref>). Additionally, there are 23 bp differences in nucleotides (6 bp in <abbrev xmlns:xlink="http://www.w3.org/1999/xlink" xlink:title="internal transcribed spacer encompassing the 5.8S rDNA gene" id="ABBRID0EPWDK" xlink:type="simple">ITS</abbrev>, 17 bp in <italic><abbrev xmlns:xlink="http://www.w3.org/1999/xlink" xlink:title="translation elongation factor 1-alpha gene" id="ABBRID0EUWDK" xlink:type="simple">tef1-a</abbrev></italic>) between <italic><tp:taxon-name><tp:taxon-name-part taxon-name-part-type="genus" reg="Ophiocordyceps">O.</tp:taxon-name-part><tp:taxon-name-part taxon-name-part-type="species" reg="keqinii">keqinii</tp:taxon-name-part></tp:taxon-name></italic> HKAS 135612 and <italic><tp:taxon-name><tp:taxon-name-part taxon-name-part-type="genus" reg="Hirsutella">H.</tp:taxon-name-part><tp:taxon-name-part taxon-name-part-type="species" reg="changbeisanensis">changbeisanensis</tp:taxon-name-part></tp:taxon-name></italic> GZUIFR-hir160527, suggesting they are not conspecific. Hence, based on the differences in morphological characteristics (Table <xref ref-type="table" rid="T3">3</xref>), multi-locus phylogenetic analyses, and base pair differences, we introduce <italic><tp:taxon-name><tp:taxon-name-part taxon-name-part-type="genus" reg="Ophiocordyceps">O.</tp:taxon-name-part><tp:taxon-name-part taxon-name-part-type="species" reg="keqinii">keqinii</tp:taxon-name-part></tp:taxon-name></italic> as a new species of <italic><tp:taxon-name><tp:taxon-name-part taxon-name-part-type="genus" reg="Ophiocordyceps">Ophiocordyceps</tp:taxon-name-part></tp:taxon-name></italic>.</p><table-wrap id="T3" position="float" orientation="portrait"><label>Table 3.</label><caption><p>Differences in morphological characteristics of <italic><tp:taxon-name><tp:taxon-name-part taxon-name-part-type="genus" reg="Hirsutella">Hirsutella</tp:taxon-name-part><tp:taxon-name-part taxon-name-part-type="species" reg="changbeisanensis">changbeisanensis</tp:taxon-name-part></tp:taxon-name></italic>, <italic><tp:taxon-name><tp:taxon-name-part taxon-name-part-type="genus" reg="Ophiocordyceps">Ophiocordyceps</tp:taxon-name-part><tp:taxon-name-part taxon-name-part-type="species" reg="keqinii">keqinii</tp:taxon-name-part></tp:taxon-name></italic>, and <italic><tp:taxon-name><tp:taxon-name-part taxon-name-part-type="genus" reg="Ophiocordyceps">O.</tp:taxon-name-part><tp:taxon-name-part taxon-name-part-type="species" reg="macroacicularis">macroacicularis</tp:taxon-name-part></tp:taxon-name></italic>.</p></caption><table id="TID0EFFBM" rules="all"><tbody><tr><th rowspan="1" colspan="1">Species</th><th rowspan="1" colspan="1">
                      <italic>
                        <tp:taxon-name><tp:taxon-name-part taxon-name-part-type="genus" reg="Hirsutella">H.</tp:taxon-name-part><tp:taxon-name-part taxon-name-part-type="species" reg="changbeisanensis">changbeisanensis</tp:taxon-name-part></tp:taxon-name>
                      </italic>
                    </th><th rowspan="1" colspan="1">
                      <italic>
                        <tp:taxon-name><tp:taxon-name-part taxon-name-part-type="genus" reg="Ophiocordyceps">O.</tp:taxon-name-part><tp:taxon-name-part taxon-name-part-type="species" reg="keqinii">keqinii</tp:taxon-name-part></tp:taxon-name>
                      </italic>
                    </th><th rowspan="1" colspan="1">
                      <italic>
                        <tp:taxon-name><tp:taxon-name-part taxon-name-part-type="genus" reg="Ophiocordyceps">O.</tp:taxon-name-part><tp:taxon-name-part taxon-name-part-type="species" reg="macroacicularis">macroacicularis</tp:taxon-name-part></tp:taxon-name>
                      </italic>
                    </th></tr><tr><td rowspan="1" colspan="1">Stromata (mm)</td><td rowspan="1" colspan="1">None</td><td rowspan="1" colspan="1">15–90 × 0.3–1.1, branched</td><td rowspan="1" colspan="1">97–166 × 1.3–2.4, branched</td></tr><tr><td rowspan="1" colspan="1">Phialides (μm)</td><td rowspan="1" colspan="1">Cylindrical base, 6.5–20.0 × 1.8–5.4, with a slender and verruculose neck 8.1–18.0</td><td rowspan="1" colspan="1">Cylindrical base 4–12 × 2–4, with a neck, 6–16 × 0.7–2</td><td rowspan="1" colspan="1">Awl-shaped, 21–63 long, 3–3.8 wide at base, 1.8–2.0 wide at neck</td></tr><tr><td rowspan="1" colspan="1">Conidia (μm)</td><td rowspan="1" colspan="1">Ellipsoid or orange-segment, 4.0–7.0 × 2.5–3.5, with a mucus</td><td rowspan="1" colspan="1">Semielliptical, ovoid with a round apex, 3–12 × 2–5</td><td rowspan="1" colspan="1">Orange-segment or oval, 8.1–10.8 × 2.7–5.4, with a mucus</td></tr><tr><td rowspan="1" colspan="1">References</td><td rowspan="1" colspan="1"><xref ref-type="bibr" rid="B35">Liang 1991</xref>; <xref ref-type="bibr" rid="B47">Qu et al. 2017</xref></td><td rowspan="1" colspan="1">This study</td><td rowspan="1" colspan="1"><xref ref-type="bibr" rid="B6">Ban et al. 2015</xref>; <xref ref-type="bibr" rid="B87">Zhou et al. 2015</xref></td></tr></tbody></table></table-wrap></tp:treatment-sec><tp:treatment-sec><!--Section generated to contain objects referenced in tp:taxon-treatment.--><fig id="F1" position="float" orientation="portrait"><object-id xmlns:xlink="http://www.w3.org/1999/xlink" content-type="doi" xlink:type="simple">10.3897/mycokeys.119.145174.figure1</object-id><object-id xmlns:xlink="http://www.w3.org/1999/xlink" content-type="arpha" xlink:type="simple">9FEBC8CF-DEF3-5C86-835B-7762FA79D464</object-id><label>Figure 1.</label><caption><p>Phylogram generated from maximum likelihood analysis based on combined <abbrev xmlns:xlink="http://www.w3.org/1999/xlink" xlink:title="small subunit rRNA gene" id="ABBRID0ET6CK" xlink:type="simple">SSU</abbrev>, <abbrev xmlns:xlink="http://www.w3.org/1999/xlink" xlink:title="partial large subunit rRNA gene" id="ABBRID0EX6CK" xlink:type="simple">LSU</abbrev>, <abbrev xmlns:xlink="http://www.w3.org/1999/xlink" xlink:title="internal transcribed spacer encompassing the 5.8S rDNA gene" id="ABBRID0E26CK" xlink:type="simple">ITS</abbrev>, <italic><abbrev xmlns:xlink="http://www.w3.org/1999/xlink" xlink:title="translation elongation factor 1-alpha gene" id="ABBRID0EAADK" xlink:type="simple">tef1-a</abbrev></italic>, and <italic><abbrev xmlns:xlink="http://www.w3.org/1999/xlink" xlink:title="partial RNA polymerase II largest subunit" id="ABBRID0EFADK" xlink:type="simple">rpb1</abbrev></italic> sequence data. <abbrev xmlns:xlink="http://www.w3.org/1999/xlink" xlink:title="maximum likelihood" id="ABBRID0EJADK" xlink:type="simple">ML</abbrev> bootstrap values equal to or greater than 50% and <abbrev xmlns:xlink="http://www.w3.org/1999/xlink" xlink:title="posterior probabilities" id="ABBRID0ENADK" xlink:type="simple">PP</abbrev> values equal to or greater than 0.90 are given above each node. The newly generated sequences are indicated in red.</p></caption><graphic xmlns:xlink="http://www.w3.org/1999/xlink" xlink:href="mycokeys-119-095-g001.jpg" position="float" orientation="portrait" xlink:type="simple" id="oo_1364226.jpg"><uri content-type="original_file" xlink:type="simple">https://binary.pensoft.net/fig/1364226</uri></graphic></fig></tp:treatment-sec><ref-list><ref id="B6"><mixed-citation xmlns:xlink="http://www.w3.org/1999/xlink" xlink:type="simple"><person-group><name name-style="western"><surname>Ban</surname><given-names>S</given-names></name><name name-style="western"><surname>Sakane</surname><given-names>T</given-names></name><name name-style="western"><surname>Nakagiri</surname><given-names>A</given-names></name></person-group> (<year>2015</year>) <article-title>Three new species of <italic><tp:taxon-name><tp:taxon-name-part taxon-name-part-type="genus">Ophiocordyceps</tp:taxon-name-part></tp:taxon-name></italic> and overview of anamorph types in the genus and the family <tp:taxon-name><tp:taxon-name-part taxon-name-part-type="family">Ophiocordycipitaceae</tp:taxon-name-part></tp:taxon-name>.</article-title><source>Mycological Progress</source><volume>14</volume>(<issue>1017</issue>): <fpage>1</fpage>–<lpage>12</lpage>. <ext-link xlink:href="10.1007/s11557-014-1017-8" ext-link-type="doi" xlink:type="simple">https://doi.org/10.1007/s11557-014-1017-8</ext-link></mixed-citation></ref><ref id="B87"><mixed-citation xmlns:xlink="http://www.w3.org/1999/xlink" xlink:type="simple"><person-group><name name-style="western"><surname>Zhou</surname><given-names>YM</given-names></name><name name-style="western"><surname>Zou</surname><given-names>X</given-names></name><name name-style="western"><surname>Qu</surname><given-names>JJ</given-names></name><name name-style="western"><surname>Liang</surname><given-names>ZQ</given-names></name></person-group> (<year>2015</year>) <article-title>A new record of the genus <italic><tp:taxon-name><tp:taxon-name-part taxon-name-part-type="genus">Ophiocordyceps</tp:taxon-name-part></tp:taxon-name></italic> from China.</article-title><source>Microbiology China</source><volume>42</volume>(<issue>9</issue>): <fpage>1710</fpage>–<lpage>1716</lpage>. <ext-link xlink:href="10.13344/j.microbiol.china.150424" ext-link-type="doi" xlink:type="simple">https://doi.org/10.13344/j.microbiol.china.150424</ext-link></mixed-citation></ref><ref id="B35"><mixed-citation xmlns:xlink="http://www.w3.org/1999/xlink" xlink:type="simple"><person-group><name name-style="western"><surname>Liang</surname><given-names>ZQ</given-names></name></person-group> (<year>1991</year>) Two new entomopathogenic fungi of the genus <italic><tp:taxon-name><tp:taxon-name-part taxon-name-part-type="genus">Hirsutella</tp:taxon-name-part></tp:taxon-name></italic>. Journal of Mountain Agriculture and Biology 4(1): 51–56. <ext-link xlink:href="10.16213/j.cnki.scjas.1991.01.009" ext-link-type="doi" xlink:type="simple">https://doi.org/10.16213/j.cnki.scjas.1991.01.009</ext-link></mixed-citation></ref><ref id="B47"><mixed-citation xmlns:xlink="http://www.w3.org/1999/xlink" xlink:type="simple"><person-group><name name-style="western"><surname>Qu</surname><given-names>JJ</given-names></name><name name-style="western"><surname>Zou</surname><given-names>X</given-names></name><name name-style="western"><surname>Yu</surname><given-names>JP</given-names></name><name name-style="western"><surname>Zhou</surname><given-names>JX</given-names></name><name name-style="western"><surname>Zhou</surname><given-names>YM</given-names></name><name name-style="western"><surname>Liang</surname><given-names>ZQ</given-names></name></person-group> (<year>2017</year>) <article-title>Re-description of two entomopathogenic fungi in <italic><tp:taxon-name><tp:taxon-name-part taxon-name-part-type="genus">Hirsutella</tp:taxon-name-part></tp:taxon-name></italic> Pat.</article-title><source>Microbiology China</source><volume>44</volume>(<issue>11</issue>): <fpage>2615</fpage>–<lpage>2623</lpage>. <ext-link xlink:href="10.13344/j.microbiol.china.170020" ext-link-type="doi" xlink:type="simple">https://doi.org/10.13344/j.microbiol.china.170020</ext-link></mixed-citation></ref></ref-list></tp:taxon-treatment>
