# Supplementary material for: ﻿Overview of hirsutella-like anamorphs in Ophiocordyceps (Sordariomycetes, Ophiocordycipitaceae): introducing two new species and one new record from China
Source: MycoKeys. 2025 Jul 1;119:95–121. doi: 10.3897/mycokeys.119.145174 (PMC12239012; doi:10.3897/mycokeys.119.145174)
Supplement: XML Treatment for Ophiocordyceps radiata [file mycokeys.119.145174-treatment3.xml]

<!DOCTYPE tp:taxon-treatment
  PUBLIC "-//TaxonX//DTD Taxonomic Treatment Publishing DTD v0 20100105//EN" "tax-treatment-NSO.dtd">
<tp:taxon-treatment xmlns:tp="http://www.plazi.org/taxpub"><tp:treatment-meta><kwd-group><label>Taxon classification</label><kwd>
                <named-content content-type="kingdom">Fungi</named-content>
              </kwd><kwd>
                <named-content content-type="class">Sordariomycetes</named-content>
              </kwd><kwd>
                <named-content content-type="family">Ophiocordycipitaceae</named-content>
              </kwd></kwd-group><mixed-citation publication-type="journal"><person-group><name><surname>Xie</surname><given-names>Shi-Wen</given-names></name><name><surname>Wei</surname><given-names>De-Ping</given-names></name><name><surname>Qiu</surname><given-names>Jun-Zhi</given-names></name><name><surname>Peng</surname><given-names>Xing-Can</given-names></name><name><surname>Kang</surname><given-names>Ji-Chuan</given-names></name><name><surname>He</surname><given-names>Zhang-Jiang</given-names></name><name><surname>Li</surname><given-names>Zeng-Zhi</given-names></name><name><surname>Li</surname><given-names>Chun-Ru</given-names></name><name><surname>Huang</surname><given-names>Shi-Ke</given-names></name><name><surname>Zhang</surname><given-names>Xian</given-names></name><name><surname>Liu</surname><given-names>Zhong-Liang</given-names></name><name><surname>Bu</surname><given-names>Jing</given-names></name><name><surname>Wijayawardene</surname><given-names>Nalin N.</given-names></name><name><surname>Wen</surname><given-names>Ting-Chi</given-names></name></person-group><article-title>﻿Overview of hirsutella-like anamorphs in <italic><tp:taxon-name><tp:taxon-name-part taxon-name-part-type="genus" reg="Ophiocordyceps">Ophiocordyceps</tp:taxon-name-part></tp:taxon-name></italic> (<tp:taxon-name><tp:taxon-name-part taxon-name-part-type="class">Sordariomycetes</tp:taxon-name-part></tp:taxon-name>, <tp:taxon-name><tp:taxon-name-part taxon-name-part-type="family">Ophiocordycipitaceae</tp:taxon-name-part></tp:taxon-name>): introducing two new species and one new record from China</article-title><source>MycoKeys</source><day>01</day><month>07</month><year>2025</year><volume>119</volume><fpage>95</fpage><lpage>121</lpage><pub-id pub-id-type="doi">10.3897/mycokeys.119.145174</pub-id></mixed-citation></tp:treatment-meta><tp:nomenclature><label>﻿</label><tp:taxon-name>
              <object-id xmlns:xlink="http://www.w3.org/1999/xlink" content-type="arpha" xlink:type="simple">86FB0130-9AB3-56C0-B6F8-53C9D7D5B67A</object-id>
              <tp:taxon-name-part taxon-name-part-type="genus" reg="Ophiocordyceps">Ophiocordyceps</tp:taxon-name-part>
              <tp:taxon-name-part taxon-name-part-type="species" reg="radiata">radiata</tp:taxon-name-part>
              <object-id xmlns:xlink="http://www.w3.org/1999/xlink" xlink:type="simple">Index Fungorum: IF903448</object-id>
            </tp:taxon-name><tp:taxon-authority>(Petch) S. W. Xie, D. P Wei &amp; T. C. Wen</tp:taxon-authority><tp:taxon-status xmlns:xlink="http://www.w3.org/1999/xlink" xlink:type="simple">comb. nov.</tp:taxon-status><xref ref-type="fig" rid="F4">Fig. 4</xref></tp:nomenclature><tp:treatment-sec sec-type="Basionym" id="SECID0EU5DK"><title>Basionym.</title><p><italic><tp:taxon-name><tp:taxon-name-part taxon-name-part-type="genus" reg="Hirsutella">Hirsutella</tp:taxon-name-part><tp:taxon-name-part taxon-name-part-type="species" reg="radiata">radiata</tp:taxon-name-part></tp:taxon-name></italic> Petch, Trans. Br. Mycol. Soc. 19(3): 184 (1935) [1934].</p><fig id="F4" position="float" orientation="portrait"><object-id xmlns:xlink="http://www.w3.org/1999/xlink" content-type="doi" xlink:type="simple">10.3897/mycokeys.119.145174.figure4</object-id><object-id xmlns:xlink="http://www.w3.org/1999/xlink" content-type="arpha" xlink:type="simple">02843FEB-1E02-549F-9CAA-719DAC3F8039</object-id><label>Figure 4.</label><caption><p><italic><tp:taxon-name><tp:taxon-name-part taxon-name-part-type="genus" reg="Ophiocordyceps">Ophiocordyceps</tp:taxon-name-part><tp:taxon-name-part taxon-name-part-type="species" reg="radiata">radiata</tp:taxon-name-part></tp:taxon-name></italic><bold>a, b</bold> synnemata growing from the fly host <bold>c</bold> synnema-bearing conidiophores <bold>d, i</bold> sporodochia emerging from leg joints of host <bold>e, f</bold> synnema <bold>g, j–l</bold> conidia mass on tip of phialides <bold>h</bold> phialides <bold>m</bold> conidia mass <bold>n–q</bold> conidia. Scale bars: 2 mm (<bold>a, b</bold>); 200 μm (<bold>c–e</bold>); 50 μm (<bold>f</bold>); 15 μm (<bold>g–l</bold>); 5 μm (<bold>m–q</bold>).</p></caption><graphic xmlns:xlink="http://www.w3.org/1999/xlink" xlink:href="mycokeys-119-095-g004.jpg" position="float" orientation="portrait" xlink:type="simple" id="oo_1364229.jpg"><uri content-type="original_file" xlink:type="simple">https://binary.pensoft.net/fig/1364229</uri></graphic></fig></tp:treatment-sec><tp:treatment-sec sec-type="description" id="SECID0EXAEK"><title>Description.</title><p><bold><italic>Anamorph</italic>: <italic>Synnemata</italic></bold> up to 5.4 mm long, 0.04 mm wide, emerging from neck and leg joints of the host, multiple, unbranched, brown, filiform, slender, wiry, gradually attenuating toward the apex. <bold><italic>Subiculum</italic></bold> forming from leg joints of the host, white, composed of interlaced hyphae. <bold><italic>Phialides</italic></bold> laterally formed along synnemata or produced from subiculum, hyaline, aseptate, smooth-walled, cylindrical, 4–16 × 3–7 (x̄ = 10 × 4, n = 30) μm at the base, nrowing rapidly into a long neck 10–40 × 0.8–2 (x̄ = 19 × 1, n = 30) μm. <bold><italic>Conidia</italic></bold> 6–10 × 2–5 (x̄ = 9 × 3, n = 20) μm, hyaline, cymbiform, one-celled, smooth-walled, enveloped in a mucous sheath, forming a globose head 8–13 (x̄ = 10, n = 10) μm in diameter. <bold><italic>Teleomorph</italic></bold>: Undetermined.</p></tp:treatment-sec><tp:treatment-sec sec-type="material" id="SECID0EZBEK"><title>Material examined.</title><p>China • Yunnan Province, Honghe Prefecture, Amushan natural reserve, on fly (<tp:taxon-name><tp:taxon-name-part taxon-name-part-type="order">Diptera</tp:taxon-name-part></tp:taxon-name>) attached to lower side of a living fern leaf, Shi-Wen Xie, TSQ13 (HKAS 135613).</p></tp:treatment-sec><tp:treatment-sec sec-type="notes" id="SECID0EECEK"><title>Notes.</title><p>In the phylogenetic analyses, our new collection clustered with <italic><tp:taxon-name><tp:taxon-name-part taxon-name-part-type="genus" reg="Hirsutella">Hirsutella</tp:taxon-name-part><tp:taxon-name-part taxon-name-part-type="species" reg="radiata">radiata</tp:taxon-name-part></tp:taxon-name></italic> and <italic><tp:taxon-name><tp:taxon-name-part taxon-name-part-type="genus" reg="Hirsutella">H.</tp:taxon-name-part><tp:taxon-name-part taxon-name-part-type="species" reg="fusiformis">fusiformis</tp:taxon-name-part></tp:taxon-name></italic>, forming a monophyletic clade with high statistical support (97% <abbrev xmlns:xlink="http://www.w3.org/1999/xlink" xlink:title="maximum likelihood" id="ABBRID0EADEK" xlink:type="simple">ML</abbrev> / 1 <abbrev xmlns:xlink="http://www.w3.org/1999/xlink" xlink:title="posterior probabilities" id="ABBRID0EEDEK" xlink:type="simple">PP</abbrev>, Fig. <xref ref-type="fig" rid="F1">1</xref>). <italic><tp:taxon-name><tp:taxon-name-part taxon-name-part-type="genus" reg="Hirsutella">Hirsutella</tp:taxon-name-part><tp:taxon-name-part taxon-name-part-type="species" reg="radiata">radiata</tp:taxon-name-part></tp:taxon-name></italic> was initially found infecting a small fly attached to a leaf from Great Britain. It was characterized by filiform, brown, branched synnemata; phialides with conical to cylindrical bases and stout necks; cymbiform to oval conidia; and oval conidial masses (<xref ref-type="bibr" rid="B46">Petch 1935</xref>). <italic><tp:taxon-name><tp:taxon-name-part taxon-name-part-type="genus" reg="Hirsutella">Hirsutella</tp:taxon-name-part><tp:taxon-name-part taxon-name-part-type="species" reg="fusiformis">fusiformis</tp:taxon-name-part></tp:taxon-name></italic> was introduced by <xref ref-type="bibr" rid="B59">Speare (1920)</xref> from a cricket in Hawaii. It has erect, straight, unbranched, nearly black synnemata; simple phialides with inflated basal portions tapering to a neck; and fusoid-cylindrical conidia. For the first time, <xref ref-type="bibr" rid="B57">Simmons et al. (2015b)</xref> used the DNA sequences of <abbrev xmlns:xlink="http://www.w3.org/1999/xlink" xlink:title="partial large subunit rRNA gene" id="ABBRID0EOEEK" xlink:type="simple">LSU</abbrev>, <abbrev xmlns:xlink="http://www.w3.org/1999/xlink" xlink:title="small subunit rRNA gene" id="ABBRID0ESEEK" xlink:type="simple">SSU</abbrev>, <italic><abbrev xmlns:xlink="http://www.w3.org/1999/xlink" xlink:title="translation elongation factor 1-alpha gene" id="ABBRID0EXEEK" xlink:type="simple">tef1-a</abbrev></italic>, and <italic><abbrev xmlns:xlink="http://www.w3.org/1999/xlink" xlink:title="partial RNA polymerase II largest subunit" id="ABBRID0E3EEK" xlink:type="simple">rpb1</abbrev></italic> gene regions of ‘<italic><tp:taxon-name><tp:taxon-name-part taxon-name-part-type="genus" reg="Hirsutella">H.</tp:taxon-name-part><tp:taxon-name-part taxon-name-part-type="species" reg="radiata">radiata</tp:taxon-name-part></tp:taxon-name></italic>’ (from a specimen occurring on <tp:taxon-name><tp:taxon-name-part taxon-name-part-type="order">Diptera</tp:taxon-name-part></tp:taxon-name> in Poland) and <italic><tp:taxon-name><tp:taxon-name-part taxon-name-part-type="genus" reg="Hirsutella">H.</tp:taxon-name-part><tp:taxon-name-part taxon-name-part-type="species" reg="fusiformis">fusiformis</tp:taxon-name-part></tp:taxon-name></italic> (from a specimen occurring on <italic><tp:taxon-name><tp:taxon-name-part taxon-name-part-type="genus" reg="Brachyderes">Brachyderes</tp:taxon-name-part><tp:taxon-name-part taxon-name-part-type="species" reg="incanus">incanus</tp:taxon-name-part></tp:taxon-name></italic> in the Netherlands) in their phylogenetic analyses. However, these sequences have not been linked to any morphological description, and epitypes were not designated. The close phylogenetic relationship between <italic><tp:taxon-name><tp:taxon-name-part taxon-name-part-type="genus" reg="Hirsutella">H.</tp:taxon-name-part><tp:taxon-name-part taxon-name-part-type="species" reg="radiata">radiata</tp:taxon-name-part></tp:taxon-name></italic> and <italic><tp:taxon-name><tp:taxon-name-part taxon-name-part-type="genus" reg="Hirsutella">H.</tp:taxon-name-part><tp:taxon-name-part taxon-name-part-type="species" reg="fusiformis">fusiformis</tp:taxon-name-part></tp:taxon-name></italic> was observed in this study and that of <xref ref-type="bibr" rid="B57">Simmons et al. (2015b)</xref>, while it is undetermined whether they are conspecific. Morphologically, our specimen shares similarities with <italic><tp:taxon-name><tp:taxon-name-part taxon-name-part-type="genus" reg="Hirsutella">H.</tp:taxon-name-part><tp:taxon-name-part taxon-name-part-type="species" reg="radiata">radiata</tp:taxon-name-part></tp:taxon-name></italic> in the association with a dipteran host, the filiform brown synnemata, and the cymbiform conidia; thus, we concluded our collection was <italic><tp:taxon-name><tp:taxon-name-part taxon-name-part-type="genus" reg="Hirsutella">H.</tp:taxon-name-part><tp:taxon-name-part taxon-name-part-type="species" reg="radiata">radiata</tp:taxon-name-part></tp:taxon-name></italic>. According to our knowledge, this is the first geographical record of <italic><tp:taxon-name><tp:taxon-name-part taxon-name-part-type="genus" reg="Hirsutella">H.</tp:taxon-name-part><tp:taxon-name-part taxon-name-part-type="species" reg="radiata">radiata</tp:taxon-name-part></tp:taxon-name></italic> in China. Besides, for the first time, we created the linkage between molecular data and the morphological characteristics of this species, thereby formally synonymizing <italic><tp:taxon-name><tp:taxon-name-part taxon-name-part-type="genus" reg="Hirsutella">H.</tp:taxon-name-part><tp:taxon-name-part taxon-name-part-type="species" reg="radiata">radiata</tp:taxon-name-part></tp:taxon-name></italic> as <italic><tp:taxon-name><tp:taxon-name-part taxon-name-part-type="genus" reg="Ophiocordyceps">Ophiocordyceps</tp:taxon-name-part><tp:taxon-name-part taxon-name-part-type="species" reg="radiata">radiata</tp:taxon-name-part></tp:taxon-name></italic>.</p></tp:treatment-sec><tp:treatment-sec><!--Section generated to contain objects referenced in tp:taxon-treatment.--><fig id="F1" position="float" orientation="portrait"><object-id xmlns:xlink="http://www.w3.org/1999/xlink" content-type="doi" xlink:type="simple">10.3897/mycokeys.119.145174.figure1</object-id><object-id xmlns:xlink="http://www.w3.org/1999/xlink" content-type="arpha" xlink:type="simple">9FEBC8CF-DEF3-5C86-835B-7762FA79D464</object-id><label>Figure 1.</label><caption><p>Phylogram generated from maximum likelihood analysis based on combined <abbrev xmlns:xlink="http://www.w3.org/1999/xlink" xlink:title="small subunit rRNA gene" id="ABBRID0ET6CK" xlink:type="simple">SSU</abbrev>, <abbrev xmlns:xlink="http://www.w3.org/1999/xlink" xlink:title="partial large subunit rRNA gene" id="ABBRID0EX6CK" xlink:type="simple">LSU</abbrev>, <abbrev xmlns:xlink="http://www.w3.org/1999/xlink" xlink:title="internal transcribed spacer encompassing the 5.8S rDNA gene" id="ABBRID0E26CK" xlink:type="simple">ITS</abbrev>, <italic><abbrev xmlns:xlink="http://www.w3.org/1999/xlink" xlink:title="translation elongation factor 1-alpha gene" id="ABBRID0EAADK" xlink:type="simple">tef1-a</abbrev></italic>, and <italic><abbrev xmlns:xlink="http://www.w3.org/1999/xlink" xlink:title="partial RNA polymerase II largest subunit" id="ABBRID0EFADK" xlink:type="simple">rpb1</abbrev></italic> sequence data. <abbrev xmlns:xlink="http://www.w3.org/1999/xlink" xlink:title="maximum likelihood" id="ABBRID0EJADK" xlink:type="simple">ML</abbrev> bootstrap values equal to or greater than 50% and <abbrev xmlns:xlink="http://www.w3.org/1999/xlink" xlink:title="posterior probabilities" id="ABBRID0ENADK" xlink:type="simple">PP</abbrev> values equal to or greater than 0.90 are given above each node. The newly generated sequences are indicated in red.</p></caption><graphic xmlns:xlink="http://www.w3.org/1999/xlink" xlink:href="mycokeys-119-095-g001.jpg" position="float" orientation="portrait" xlink:type="simple" id="oo_1364226.jpg"><uri content-type="original_file" xlink:type="simple">https://binary.pensoft.net/fig/1364226</uri></graphic></fig></tp:treatment-sec><ref-list><ref id="B46"><mixed-citation xmlns:xlink="http://www.w3.org/1999/xlink" xlink:type="simple"><person-group><name name-style="western"><surname>Petch</surname><given-names>T</given-names></name></person-group> (<year>1935</year>) <article-title>Notes on entomogenous fungi</article-title><source>Transactions of the British Mycological Society</source><volume>19</volume>(<issue>1</issue>): <fpage>161</fpage>–<lpage>194</lpage>. <ext-link xlink:href="10.1016/S0007-1536(35)80008-9" ext-link-type="doi" xlink:type="simple">https://doi.org/10.1016/S0007-1536(35)80008-9</ext-link></mixed-citation></ref><ref id="B59"><mixed-citation xmlns:xlink="http://www.w3.org/1999/xlink" xlink:type="simple"><person-group><name name-style="western"><surname>Speare</surname><given-names>AT</given-names></name></person-group> (<year>1920</year>) <article-title>On Certain Entomogenous <tp:taxon-name><tp:taxon-name-part taxon-name-part-type="kingdom">Fungi</tp:taxon-name-part></tp:taxon-name>.</article-title><source>Mycologia</source><volume>12</volume>(<issue>2</issue>): <fpage>62</fpage>–<lpage>76</lpage>. <ext-link xlink:href="10.1080/00275514.1920.12016820" ext-link-type="doi" xlink:type="simple">https://doi.org/10.1080/00275514.1920.12016820</ext-link></mixed-citation></ref><ref id="B57"><mixed-citation xmlns:xlink="http://www.w3.org/1999/xlink" xlink:type="simple"><person-group><name name-style="western"><surname>Simmons</surname><given-names>DR</given-names></name><name name-style="western"><surname>Kepler</surname><given-names>RM</given-names></name><name name-style="western"><surname>Renner</surname><given-names>SA</given-names></name><name name-style="western"><surname>Groden</surname><given-names>E</given-names></name></person-group> (<year>2015b</year>) <article-title>Phylogeny of <italic><tp:taxon-name><tp:taxon-name-part taxon-name-part-type="genus">Hirsutella</tp:taxon-name-part></tp:taxon-name></italic> species (<tp:taxon-name><tp:taxon-name-part taxon-name-part-type="family">Ophiocordycipitaceae</tp:taxon-name-part></tp:taxon-name>) from the USA: Remedying the paucity of <italic><tp:taxon-name><tp:taxon-name-part taxon-name-part-type="genus">Hirsutella</tp:taxon-name-part></tp:taxon-name></italic> sequence data.</article-title><source>IMA Fungus</source><volume>6</volume>(<issue>2</issue>): <fpage>345</fpage>–<lpage>356</lpage>. <ext-link xlink:href="10.5598/imafungus.2015.06.02.06" ext-link-type="doi" xlink:type="simple">https://doi.org/10.5598/imafungus.2015.06.02.06</ext-link></mixed-citation></ref></ref-list></tp:taxon-treatment>
