# Supplementary material for: ﻿Overview of hirsutella-like anamorphs in Ophiocordyceps (Sordariomycetes, Ophiocordycipitaceae): introducing two new species and one new record from China
Source: MycoKeys. 2025 Jul 1;119:95–121. doi: 10.3897/mycokeys.119.145174 (PMC12239012; doi:10.3897/mycokeys.119.145174)
Supplement: Supplementary material 1 — The relationship of anamorph and teleomorph characteristics state. [file mycokeys-119-095-s001.xlsx]

## Sheet: Sheet1
Species	Host	Hirsutella types	Sexual morphs
			Stromata types	Perithecia arrangements	Ascospore shapes
Ophiocordyceps acroasca	Hymenoptera	1A	2F	3A	4B
Ophiocordyceps albastroma	Hepialidae	1L	/	/	/
Ophiocordyceps ansiformis	Hymenoptera	1A	2F	3A	4C
Ophiocordyceps arborescens	Lepidoptera	1L	2E	3C	4B
Ophiocordyceps asiatica	Isoptera	1A	2E	3C	4B
Ophiocordyceps basiasca	Hymenoptera	1A	2F	3A	4B
Ophiocordyceps bifertilis	Hymenoptera	1A	2F	3A	4C
Ophiocordyceps blakebarnesii	Hymenoptera	1A	2F	3A	4B
Ophiocordyceps brunnea	Coleoptera	1I	2D	3A	4A
Ophiocordyceps brunneinigra	Hemiptera	1A	2E	3C	4B
Ophiocordyceps brunneiperitheciata	Lepidoptera	1A	2F	3A	4B
Ophiocordyceps brunneipunctata	Coleoptera	1A	2D	3A	4A
Ophiocordyceps brunneirubra	Isoptera	1L	2C	3A	4B
Ophiocordyceps campes	Lepidoptera	1A	2E	3C	4B
Ophiocordyceps camponoti-atricipis	Hymenoptera	1A	2F	3A	4C
Ophiocordyceps camponoti-balzani	Hymenoptera	1A/1C	2F	3A	4C
Ophiocordyceps camponoti-bispinosi	Hymenoptera	1A	2F	3A	4C
Ophiocordyceps camponoti-chartificis	Hymenoptera	1A	2F	3A	4C
Ophiocordyceps camponoti-femorati	Hymenoptera	1A	2F	3A	4C
Ophiocordyceps camponoti-floridani	Hymenoptera	1A/1C	2F	3A	4C
Ophiocordyceps camponoti-hippocrepidis	Hymenoptera	1A	2F	3A	4C
Ophiocordyceps camponoti-indiani	Hymenoptera	1A	2F	3A	4C
Ophiocordyceps camponoti-melanotici	Hymenoptera	1A	2F	3A	4C
Ophiocordyceps camponoti-nidulantis	Hymenoptera	1A/1C	2F	3A	4C
Ophiocordyceps camponoti-novogranadensis	Hymenoptera	1A/1B	2F	3A	4C
Ophiocordyceps camponoti-renggeri	Hymenoptera	1A/1C	2F	3A	4B
Ophiocordyceps camponoti-rufipedis	Hymenoptera	1A/1C	2F	3A	4C
Ophiocordyceps camponoti-sexguttati	Hymenoptera	1A	2F	3A	4B
Ophiocordyceps capilliformis	Coleoptera	1L	2C	3A	4B
Ophiocordyceps communis	Isoptera	1A	2E	3C	4C
Ophiocordyceps contiispora	Hymenoptera	1A	2F	3A	4C
Ophiocordyceps cucumispora	Hymenoptera	1A	2D	3A	4A
Ophiocordyceps cucumispora var. dolichoderi	Hymenoptera	1A	2D	3A	4A
Ophiocordyceps daceti	Hymenoptera	1A	/	/	/
Ophiocordyceps delicatula	Hemiptera	1I	/	/	/
Ophiocordyceps elongata	Lepidoptera	1A	2D	3A	4A
Ophiocordyceps flabellata	Hymenoptera	1A	2F	3A	4B
Ophiocordyceps flavida	Hemiptera	1H/1I	/	/	/
Ophiocordyceps formosana	Coleoptera	1L	2B	3B	4A
Ophiocordyceps furcatosubulata	Coleoptera	1A	2D	3A	4A
Ophiocordyceps geometridicola	Lepidoptera	1H/1K	2E	3C	4B
Ophiocordyceps globosa	Isoptera	1A	2D	3A	4B
Ophiocordyceps halabalaensis	Hymenoptera	1A	2F	3A	4B
Ophiocordyceps houaynhangensis	Coleoptera	1A/1I	2D	3A	4A
Ophiocordyceps hydrangea	Hemiptera	1A	/	/	/
Ophiocordyceps isopterae	Isoptera	1C	2D	3A	4B
Ophiocordyceps keqinii	Lepidoptera	1A	/	/	/
Ophiocordyceps khokpasiensis	Isoptera	1A	2E	3C	4B
Ophiocordyceps khonkaenensis	Hemiptera	1L	2A	3A	4A
Ophiocordyceps kimflemingiae	Hymenoptera	1A/1C	2F	3A	4C
Ophiocordyceps kobayasii	Orthoptera	1A/1F	2E	3C	4B
Ophiocordyceps kohchangensis	Coleoptera	1I	2D	3A	4A
Ophiocordyceps krachonicola	Orthoptera	1A	2C	3A	4A
Ophiocordyceps lanpingensis	Lepidoptera	/	2E	3C	4B
Ophiocordyceps laojunshanensis	Lepidoptera	1L	2D	3A	4B
Ophiocordyceps liangshanensis	Lepidoptera	1L	2E	3C	4B
Ophiocordyceps lilacina	Hymenoptera	1A	/	/	/
Ophiocordyceps longistipes	Isoptera	1A	2E	3C	4C
Ophiocordyceps longistromata	Lepidoptera	1A/1K	2E	3C	4B
Ophiocordyceps macroacicularis	Lepidoptera	1L	2E	3C	4B
Ophiocordyceps maybankeae	Coleoptera	1A	/	/	/
Ophiocordyceps megala	Lepidoptera	1L	2E	3C	4B
Ophiocordyceps mosingtoensis	Isoptera	1A	2C	3A	4B
Ophiocordyceps multiperitheciata	Lepidoptera	1L	2E	3C	4B
Ophiocordyceps myrmicarum	Isoptera	1A	/	/	/
Ophiocordyceps naomipierceae	Hymenoptera	1A/1J	2F	3A	4B
Ophiocordyceps nigristroma	Lepidoptera	1A	/	/	/
Ophiocordyceps nooreniae	Hymenoptera	1A/1K	/	/	/
Ophiocordyceps nujiangensis	Lepidoptera	1L	/	/	/
Ophiocordyceps nuozhaduensis	Hymenoptera	1A	2F	3A	4B
Ophiocordyceps ootakii	Hymenoptera	1A	2F	3A	4B
Ophiocordyceps ovatospora	Isoptera	1H	2C	3A	4B
Ophiocordyceps pauciovoperitheciata	Lepidoptera	1A	2E	3C	4B
Ophiocordyceps phitsanulokensis	Coleoptera	1A	2C	3A	4A
Ophiocordyceps phuwiangensis	Lepidoptera	1L	2E	3C	4B
Ophiocordyceps pingbianensis	Coleoptera	1A	/	/	/
Ophiocordyceps pseudoacicularis	Lepidoptera	1A/1K	2E	3C	4B
Ophiocordyceps pseudorhizoidea	Isoptera	1A	2E	3C	4B
Ophiocordyceps radiata	Diptera	1A	/	/	/
Ophiocordyceps radiciformis	Isoptera	1A	2E	3C	4B
Ophiocordyceps rami	Hymenoptera	1A/1C	2F	3A	4B
Ophiocordyceps ratchaburiensis	Coleoptera	1I/1J	2D	3A	4A
Ophiocordyceps retorta	Lepidoptera	1A/1K	/	/	/
Ophiocordyceps salganeicola	Blattodea	1C	2C	3A	4B
Ophiocordyceps satoi	Hymenoptera	1A	2F	3A	4C
Ophiocordyceps septa	Hymenoptera	1A/1C	2F	3A	4C
Ophiocordyceps spataforae	Hemiptera	1H	2E	3C	/
Ophiocordyceps sporangifera	Coleoptera	1A	/	/	/
Ophiocordyceps subtiliphialida	Hymenoptera	1C	2F	3A	4C
Ophiocordyceps tianshanensis	Hymenoptera	1A	2F	3A	/
Ophiocordyceps tielingensis	Lepidoptera	1A	/	/	/
Ophiocordyceps tortuosa	Hymenoptera	1A/1C	2F	3A	4C
Ophiocordyceps unituberculata	Lepidoptera	1L	/	/	/
Ophiocordyceps xifengensis	Lepidoptera	1L	2D	3A	4B
Ophiocordyceps xuefengensis	Coleoptera	1A	2E	3C	4B
